# Supplementary material for: Case Report: Angiographic Remodeling of a Chronic Total Occlusion Four Years After Extraplaque Wiring: Implications for Procedural Reattempt
Source: Eur Heart J Case Rep. 2026 Mar 27;10(4):ytag226. doi: 10.1093/ehjcr/ytag226 (PMC13082229; doi:10.1093/ehjcr/ytag226)
Supplement: ytag226_Supplementary_Data [file ytag226_supplementary_data.zip]

Archive with 4 entries (4 files):
- Supplementary video captions.docx
- video1.mp4
- video2.mp4
- Video3.mp4
